# Supplementary material for: Implications for a Wireless, External Device System to Study Electrocorticography
Source: Sensors (Basel). 2017 Apr 4;17(4):761. doi: 10.3390/s17040761 (PMC5421721; doi:10.3390/s17040761)
Supplement: Supplementary file 1 [file sensors-17-00761-s001.zip]

Archive with 35 entries (30 files):
- Supplement/
- Supplement/PCBs/
- Supplement/PCBs/Zarlink_Impantat.zip
- Supplement/PCBs/README.txt
- Supplement/PCBs/SATA_SMA_RevB.zip
- Supplement/PCBs/BaseBoard_RevCSmall.zip
- Supplement/PCBs/Digital_Out_RevB.zip
- Supplement/PCBs/Zarlink_Basisstation.zip
- Supplement/PCBs/RfEnergyModule.zip
- Supplement/PCBs/Digital_In_RevB.zip
- Supplement/PCBs/BaseBoard_RevBLarge.zip
- Supplement/PCBs/Antenna.zip
- Supplement/PCBs/Implant_ASIC.zip
- Supplement/PCBs/Eagle_IGLOO_02092014.zip
- Supplement/PCBs/Eagle_RHD2132_02092014.zip
- Supplement/PCBs/Describe_DR.pdf
- Supplement/RHA/
- Supplement/RHA/README.txt
- Supplement/RHA/IMPLANT_BASE_RHA_05092014.zip
- Supplement/RHA/IMPLANT_SOFTWARE_RHA_05092014.zip
- Supplement/RHA_FPGA_Firmware/
- Supplement/RHA_FPGA_Firmware/README.txt
- Supplement/RHA_FPGA_Firmware/Pins_IGLOO_RHA.txt
- Supplement/RHA_FPGA_Firmware/STATS_RHA.txt
- Supplement/RHA_FPGA_Firmware/IGLOO_RHA_05092014.zip
- Supplement/RHD/
- Supplement/RHD/STATS_RHD.txt
- Supplement/RHD/IGLOO_RHD_02092014.zip
- Supplement/RHD/README.txt
- Supplement/RHD/IMPLANT_BASE_RHD_02092014.zip
- Supplement/RHD/Post_Debug_Notes.txt
- Supplement/RHD/IMPLANT_SOFTWARE_RHD_02092014.zip
- Supplement/RHD/Pins_IGLOO_RHD.txt
- Supplement/RHD/experimental_python_playground.zip
- Supplement/PCBs/mdpi.pdf
