# Supplementary material for: Implications for a Wireless, External Device System to Study Electrocorticography
Source: Sensors (Basel). 2017 Apr 4;17(4):761. doi: 10.3390/s17040761 (PMC5421721; doi:10.3390/s17040761)
Supplement: Supplementary file 1 [file sensors-17-00761-s001.zip › Supplement/RHD/STATS_RHD.txt]

Compile report:
===============

    CORE                       Used:   5236  Total:   6144   (85.22%)
    IO (W/ clocks)             Used:     38  Total:     68   (55.88%)
    GLOBAL (Chip+Quadrant)     Used:      6  Total:     18   (33.33%)
    PLL                        Used:      0  Total:      1   (0.00%)
    RAM/FIFO                   Used:      8  Total:      8   (100.00%)
    Low Static ICC             Used:      0  Total:      1   (0.00%)
    FlashROM                   Used:      0  Total:      1   (0.00%)
    User JTAG                  Used:      0  Total:      1   (0.00%)
